# Supplementary material for: Increasing Hospitalizations for Wernicke Encephalopathy in Spain: A Nationwide Population-Based Study
Source: J Clin Med. 2026 Feb 15;15(4):1549. doi: 10.3390/jcm15041549 (PMC12941529; doi:10.3390/jcm15041549)
Supplement: Supplementary file 1 [file jcm-15-01549-s001.zip]

Archive with 1 entries (1 files):
- jcm-4119786-supplementary.pdf
